# Supplementary material for: Selective Fluorescence Detection of Glyphosate Pesticide Residue Based on Fe3+ Modulated SiQDs Nanosensors
Source: Sensors (Basel). 2026 May 2;26(9):2851. doi: 10.3390/s26092851 (PMC13165916; doi:10.3390/s26092851)
Supplement: Supplementary file 1 [file sensors-26-02851-s001.zip]

Archive with 1 entries (1 files):
- sensors-4261263-supplementary.pdf
